# Supplementary material for: Daily-Life Walking Speed, Quality and Quantity Derived from a Wrist Motion Sensor: Large-Scale Normative Data for Middle-Aged and Older Adults
Source: Sensors (Basel). 2024 Aug 10;24(16):5159. doi: 10.3390/s24165159 (PMC11359895; doi:10.3390/s24165159)
Supplement: Supplementary file 1 [file sensors-24-05159-s001.zip]

Archive with 1 entries (1 files):
- sensors-3056898-supplementary.pdf
